# Supplementary material for: Neoadjuvant chemotherapy efficacy and prognosis in HER2-low and HER2-zero breast cancer patients by HR status: a retrospective study in China
Source: PeerJ. 2024 May 29;12:e17492. doi: 10.7717/peerj.17492 (PMC11143972; doi:10.7717/peerj.17492)
Supplement: Supplemental Information 2 — The clinicopathologic features and neoadjuvant chemotherapy outcomes of patients with HER2-negative breast cancer. [file peerj-12-17492-s002.csv]

age	menstrual status	T stage	N stage	pathological type	histological grade	HR	ER	PR	HER2_2	HER2_3	ki67	pCR
1	0	2	2	1	3	2	2	2	1	1	2	0
3	1	2	1	1	3	2	2	2	1	1	2	1
3	1	2	2	1	3	2	2	2	2	2	2	0
2	0	3	1	1	1	2	2	2	2	2	1	0
3	0	2	2	1	3	2	2	2	2	2	2	0
1	0	2	2	1	1	2	2	2	2	2	2	0
3	1	2	2	1	3	2	2	2	1	1	2	0
1	0	4	2	1	1	2	2	2	2	2	2	0
2	0	3	2	1	1	2	2	2	2	2	2	0
3	1	2	1	1	3	2	2	2	1	1	2	1
1	0	2	2	1	3	2	2	2	2	2	2	0
3	1	2	1	1	3	2	2	2	2	2	2	0
2	0	1	1	1	1	2	2	2	2	2	2	0
3	1	1	2	1	1	2	2	2	2	2	1	0
3	1	2	1	1	3	2	2	2	2	2	2	0
2	1	2	1	1	1	2	2	2	2	2	2	0
3	0	2	1	1	1	2	2	2	2	2	2	0
3	1	1	2	1	3	2	2	2	2	2	2	0
1	0	1	1	1	3	2	2	2	2	2	2	1
3	1	4	2	3	3	2	2	1	2	2	2	0
1	0	3	2	1	1	2	2	2	2	2	2	0
3	1	1	2	1	3	2	2	2	1	1	2	0
1	0	3	2	1	3	2	2	2	2	2	2	0
2	0	3	2	1	3	2	2	2	1	1	2	0
3	1	1	2	1	1	2	2	2	2	2	2	0
2	0	1	1	3	1	2	2	2	2	2	2	1
3	0	1	1	1	3	2	2	2	2	2	1	1
1	0	1	1	1	3	2	2	2	1	1	1	0
3	1	2	2	1	3	2	2	2	2	2	2	0
3	1	1	2	1	3	2	2	1	2	2	2	0
1	0	1	1	1	1	2	2	2	2	2	2	0
3	1	4	2	1	3	2	2	2	2	2	1	0
2	0	1	2	1	3	2	2	2	1	1	1	0
3	1	2	2	1	3	2	2	2	2	3	2	0
3	1	1	2	1	3	2	2	1	1	1	2	0
3	1	3	2	1	1	2	2	2	2	2	2	0
1	0	3	1	1	3	2	2	2	1	1	2	0
2	0	1	1	1	3	2	2	2	1	1	2	1
2	0	4	2	1	3	2	2	2	2	2	2	0
2	1	4	1	1	1	2	2	2	2	2	2	0
1	0	1	3	1	1	2	2	2	2	2	2	0
1	0	2	2	1	3	2	2	2	1	1	2	0
3	1	4	1	1	1	2	2	2	2	2	2	0
3	1	4	1	1	1	2	2	2	1	1	2	0
3	1	3	2	1	1	2	2	2	1	1	2	0
3	0	2	1	1	1	2	2	2	2	2	2	0
3	1	2	2	1	3	2	2	2	2	2	2	0
2	0	2	1	1	3	2	2	2	1	1	2	0
3	1	3	2	1	3	2	2	2	2	2	2	0
3	1	4	2	1	1	2	2	1	2	2	2	0
2	0	2	2	1	1	2	2	2	2	2	2	0
2	0	2	2	1	3	2	2	2	2	2	1	0
3	1	2	2	1	1	2	2	2	2	2	2	0
3	1	4	2	1	1	2	2	2	2	2	2	0
3	1	3	2	1	3	2	2	2	1	1	2	0
3	0	2	2	1	1	2	2	2	2	2	2	0
3	1	2	2	1	3	2	2	2	2	2	2	0
1	0	3	2	1	1	2	2	2	2	2	2	0
1	0	2	2	1	3	2	2	2	2	2	1	0
2	0	2	2	1	1	2	2	2	2	2	2	0
2	0	1	1	1	3	2	2	1	1	1	2	1
3	0	3	2	1	3	2	2	2	2	2	2	0
2	0	3	2	1	1	2	2	2	2	2	1	0
2	0	2	2	1	1	2	2	2	2	2	1	0
3	1	2	2	1	3	2	2	2	2	2	2	0
2	0	1	1	1	1	2	2	2	1	1	2	0
2	0	2	2	1	1	2	2	2	1	1	2	0
1	0	3	1	1	1	2	2	2	1	1	2	0
1	0	3	2	3	1	2	2	2	1	1	2	0
3	0	2	1	1	3	2	2	1	1	1	2	0
3	1	2	2	1	1	2	2	2	1	1	2	0
2	0	2	1	1	1	2	2	2	2	2	2	0
1	0	2	2	1	3	2	2	1	1	1	2	0
3	0	2	2	2	1	2	2	2	2	2	2	0
3	0	4	2	1	3	2	2	2	1	1	2	0
3	0	2	2	1	1	2	2	2	2	2	2	0
1	0	3	2	1	1	2	2	2	1	1	2	0
3	0	2	2	1	1	2	2	2	2	2	2	0
3	1	2	1	1	3	2	2	2	1	1	2	1
2	0	3	1	1	3	2	2	2	1	1	2	1
3	0	2	1	1	1	2	2	2	2	2	1	1
3	0	4	1	1	1	2	2	2	2	2	2	1
3	0	2	2	1	3	2	2	2	1	1	2	0
2	0	2	2	1	1	2	2	2	2	3	2	0
3	0	3	1	1	1	2	2	2	2	2	2	0
3	1	1	1	1	3	2	2	2	1	1	2	1
2	0	2	2	1	3	2	2	2	1	1	2	0
3	0	2	2	1	1	2	2	2	2	3	2	0
1	0	2	1	1	1	2	2	2	2	2	2	1
1	0	2	1	1	3	2	2	2	1	1	2	1
3	1	2	2	1	1	2	2	2	2	3	2	0
1	0	1	1	1	1	2	2	2	2	2	2	0
2	0	1	1	1	1	2	2	2	2	2	1	0
1	0	2	2	1	3	2	2	2	1	1	2	0
3	1	3	2	1	1	2	2	2	1	1	1	0
2	0	3	2	1	3	2	2	2	2	2	2	0
2	0	2	2	1	1	2	2	2	2	2	2	0
3	0	3	2	2	3	2	2	2	2	3	2	0
3	1	4	2	1	1	2	2	2	2	2	2	0
1	0	2	1	1	1	2	2	2	2	2	2	0
3	1	3	2	1	3	2	2	1	2	2	2	0
2	0	2	2	1	3	2	2	2	1	1	2	0
1	0	2	1	1	3	2	2	2	2	2	2	0
1	0	3	1	1	3	2	2	2	1	1	2	0
2	0	2	2	2	3	2	2	2	1	1	2	0
1	0	3	1	1	3	2	2	2	2	3	2	0
2	0	3	2	1	3	2	2	2	1	1	2	0
3	1	3	2	1	3	2	2	2	1	1	1	0
3	1	2	2	1	1	2	2	2	2	2	2	0
1	0	2	2	1	3	2	2	2	2	2	2	0
2	0	2	1	2	1	2	2	2	2	2	2	0
1	0	2	1	2	1	2	2	2	2	2	2	1
2	0	3	1	1	3	2	2	1	2	2	2	0
1	0	2	2	1	3	2	2	2	2	2	2	0
2	0	3	2	3	1	2	2	2	2	3	2	0
2	0	2	2	1	1	2	2	2	2	2	2	0
1	0	3	2	1	3	2	2	1	1	1	2	0
3	1	1	2	1	3	2	2	2	1	1	2	0
3	0	3	2	1	1	2	2	2	2	3	2	0
3	0	2	2	1	1	2	2	2	2	3	1	0
3	1	2	2	1	1	2	2	2	2	3	2	0
2	0	1	2	1	3	2	2	2	1	1	1	0
3	0	2	2	1	1	2	2	2	2	2	2	0
2	0	2	1	1	1	2	2	2	2	2	1	0
2	0	4	1	1	1	2	2	2	2	3	2	0
3	1	3	2	1	1	2	2	2	2	2	2	0
3	1	2	2	1	1	2	2	2	2	3	2	0
2	0	1	2	1	3	2	2	2	2	3	2	0
3	1	3	1	1	1	2	2	2	2	3	1	0
3	0	2	1	1	3	2	2	2	1	1	2	0
1	0	3	2	1	1	2	2	2	2	2	2	0
2	0	2	2	1	1	2	2	2	2	2	2	0
3	1	2	2	1	1	2	2	2	2	3	2	0
3	1	4	2	1	1	2	2	2	2	3	2	0
3	0	2	1	1	1	2	2	2	2	2	2	0
3	0	2	1	1	3	2	2	1	1	1	2	0
2	0	3	1	1	1	2	2	1	2	3	2	0
1	0	3	2	3	1	2	2	2	2	2	1	0
3	0	3	2	1	1	2	2	2	2	3	2	0
3	0	3	2	1	1	2	2	2	2	3	2	0
3	1	4	1	1	3	2	2	2	2	2	2	0
3	0	3	1	1	3	2	2	2	2	2	2	0
3	1	2	2	1	3	2	2	2	1	1	2	0
3	1	2	2	3	1	2	2	2	2	2	1	0
3	1	2	2	1	1	2	2	2	2	2	1	0
3	1	2	1	1	3	2	2	2	2	2	2	0
1	0	2	2	1	1	2	2	2	2	2	1	0
2	0	2	2	1	3	2	2	2	1	1	2	0
2	0	2	2	1	3	2	2	2	1	1	2	0
1	0	1	3	1	3	2	2	2	2	2	2	0
3	1	2	1	1	3	2	2	2	2	2	2	1
3	1	2	2	1	3	2	2	2	2	3	2	0
3	1	2	1	1	3	2	2	2	1	1	2	0
3	1	3	2	1	3	2	2	2	1	1	2	0
2	0	2	1	2	1	2	2	2	2	2	2	0
1	1	3	2	1	3	2	2	2	2	2	2	0
3	1	2	1	1	3	2	2	2	2	3	2	0
3	1	2	1	1	1	2	2	2	2	2	2	0
3	1	3	2	1	3	2	2	1	2	3	2	0
4	1	2	2	1	3	2	2	2	2	2	2	0
2	0	1	2	1	3	2	2	2	2	3	2	0
2	0	3	2	1	3	2	2	2	1	1	2	0
1	0	4	1	1	3	2	2	2	2	2	2	0
2	0	4	2	1	3	2	2	2	2	2	2	0
3	0	3	1	1	3	2	2	2	2	2	2	0
1	0	3	2	1	1	2	2	2	2	2	2	0
3	0	4	2	1	1	2	2	2	2	2	2	0
3	0	2	1	1	1	2	2	2	2	2	2	0
1	0	2	1	1	1	2	2	2	2	2	2	0
1	0	3	2	1	1	2	2	2	2	2	2	0
3	1	2	1	1	1	2	2	2	2	3	2	0
2	0	2	2	1	3	2	2	2	1	1	2	0
3	1	2	2	1	1	2	2	2	2	3	2	0
2	0	2	1	1	3	2	2	2	1	1	2	0
2	0	3	1	2	3	2	2	2	1	1	1	0
3	0	2	1	1	1	2	2	2	2	3	2	0
3	1	2	1	1	1	2	2	2	2	3	2	0
2	0	3	2	1	3	2	2	1	1	1	2	0
2	0	2	2	1	1	2	2	2	2	2	1	0
1	0	3	2	1	3	2	2	2	1	1	2	0
2	0	3	2	1	3	2	2	2	2	2	2	0
3	0	3	1	1	3	2	2	2	2	2	2	0
2	0	1	1	1	3	2	2	2	1	1	1	1
3	1	3	2	1	3	2	2	2	1	1	2	0
2	0	1	1	1	3	2	2	2	1	1	2	0
3	0	2	2	1	3	2	2	2	2	2	2	0
2	0	3	2	2	3	2	2	2	1	1	2	0
2	0	2	1	3	3	2	2	2	2	2	2	0
1	0	2	1	1	3	2	2	2	1	1	2	0
3	0	4	2	1	1	2	2	2	2	2	2	0
1	0	2	2	2	1	2	2	2	1	1	2	0
2	0	2	1	1	3	2	2	2	2	2	2	1
2	0	3	2	1	1	2	2	2	2	3	2	0
3	1	3	2	2	1	2	2	1	2	3	2	0
2	0	3	1	1	1	2	2	2	2	3	2	0
2	0	3	2	2	1	2	2	1	2	2	2	0
2	0	2	1	1	1	2	2	2	1	1	2	0
3	1	2	2	1	3	2	2	2	2	2	2	0
2	0	2	2	1	3	2	2	2	1	1	1	0
3	1	2	1	1	1	2	2	1	2	3	1	0
2	0	3	1	1	3	2	2	1	2	3	1	0
3	1	2	2	2	3	2	2	1	2	2	1	0
3	1	3	2	1	3	2	2	2	2	2	1	0
3	1	2	2	1	3	2	2	2	2	3	1	0
3	1	3	2	1	3	2	2	1	2	3	1	0
2	0	2	1	2	3	2	2	2	1	1	2	0
1	0	1	2	1	3	2	2	2	1	1	1	0
3	1	2	2	2	1	2	2	2	1	1	1	0
3	1	2	2	1	3	2	2	2	2	2	1	0
1	0	2	1	1	1	2	2	2	2	3	1	0
3	1	3	1	1	3	2	2	1	1	1	1	0
3	1	2	1	1	1	2	2	2	2	2	2	0
2	0	3	2	1	3	2	2	2	1	1	1	0
3	0	2	1	2	3	2	2	2	1	1	2	0
3	0	3	2	1	1	2	2	1	2	3	2	0
3	1	4	1	1	3	2	2	2	2	2	2	0
1	0	2	1	1	3	2	2	2	2	2	2	0
4	1	3	1	2	1	2	2	2	2	3	2	0
2	0	2	2	1	1	2	2	2	2	3	2	0
3	1	2	2	2	1	2	2	2	2	3	2	0
1	0	2	1	1	1	2	2	2	2	3	2	0
2	0	2	2	1	3	2	2	2	1	1	2	0
1	0	3	1	1	1	2	2	2	2	2	2	1
3	1	2	2	1	1	2	2	2	2	2	1	0
1	0	2	2	1	1	2	2	2	2	2	2	0
1	0	2	1	2	3	2	2	2	1	1	2	0
2	0	3	1	2	1	2	2	2	2	3	2	0
3	0	3	2	1	1	2	2	2	2	3	2	0
3	1	2	2	2	1	2	2	2	2	3	2	0
3	1	3	2	1	1	2	2	2	2	3	2	0
3	1	3	2	2	3	2	2	2	2	3	2	0
1	0	2	1	1	1	2	2	2	2	2	1	0
2	0	3	2	1	1	2	2	2	1	1	1	0
3	0	1	1	1	1	2	2	2	2	2	1	0
3	0	1	3	1	1	2	2	2	1	1	2	0
1	1	2	2	3	1	2	2	2	1	1	2	0
1	0	2	2	1	3	2	2	2	2	2	2	0
3	1	2	1	1	1	2	2	2	1	1	2	0
3	1	2	2	1	3	2	2	2	1	1	2	0
3	0	4	1	1	1	2	2	2	2	2	2	0
1	0	1	1	1	3	2	2	2	2	3	2	0
1	0	3	2	1	1	2	2	2	1	1	2	0
3	0	3	2	1	1	2	2	2	1	1	1	0
2	0	2	2	1	3	2	2	2	1	1	2	0
2	0	2	1	1	1	2	2	2	2	2	2	0
3	1	3	2	1	3	2	2	2	1	1	2	0
2	0	2	2	1	3	2	2	2	1	1	1	0
3	0	3	1	1	1	2	2	2	2	2	2	0
3	1	2	2	1	3	2	2	2	1	1	2	0
2	0	3	1	1	1	2	2	2	2	2	2	0
3	1	3	1	1	3	2	2	2	2	2	1	0
2	0	2	2	1	3	2	2	2	1	1	2	0
3	1	3	2	1	3	2	2	2	1	1	1	0
3	1	2	2	1	1	2	2	2	2	2	2	0
2	0	1	1	1	1	2	2	2	2	3	2	0
3	1	2	2	1	1	2	2	2	2	2	2	0
3	1	4	2	1	3	2	2	2	2	2	2	0
2	0	2	2	1	3	2	2	2	1	1	1	0
1	0	2	2	1	1	2	2	2	2	2	1	0
2	0	2	2	1	1	2	2	2	2	2	1	0
2	1	2	1	1	1	2	2	2	2	2	2	0
3	1	2	2	1	3	2	2	2	2	2	2	0
4	1	2	2	1	1	2	2	2	2	2	1	0
2	0	2	1	1	3	2	2	2	2	2	2	0
3	1	2	2	1	1	2	2	2	1	1	2	0
3	1	2	2	1	3	2	2	2	2	2	2	0
3	1	2	2	1	3	2	2	2	2	2	2	0
3	0	2	1	1	3	2	2	2	1	1	1	0
2	0	2	1	1	1	2	2	2	1	1	2	0
2	0	3	2	3	1	2	2	2	1	1	2	0
1	0	2	2	1	1	2	2	2	1	1	1	0
3	0	2	2	1	1	2	2	2	1	1	2	0
2	0	2	2	1	3	2	2	2	1	1	2	0
1	0	2	2	1	1	2	2	2	1	1	2	0
3	1	2	2	2	3	2	2	2	1	1	2	0
3	0	3	1	1	1	2	2	2	1	1	1	0
3	1	2	2	1	3	2	2	2	1	1	2	0
2	0	2	2	1	3	2	2	2	1	1	2	0
2	0	2	2	1	1	2	2	2	1	1	1	0
2	0	2	1	1	1	2	2	2	1	1	1	0
1	0	3	1	1	1	2	2	2	1	1	2	0
1	0	3	2	1	1	2	2	2	1	1	2	0
3	1	2	2	1	1	2	2	2	2	2	2	0
3	1	2	2	1	1	2	2	2	1	1	2	0
3	1	2	2	1	1	2	2	2	2	3	2	0
3	1	3	2	1	1	2	2	2	1	1	1	0
3	1	3	2	2	1	2	2	2	1	1	1	0
1	0	3	1	1	1	2	2	2	1	1	2	0
2	0	2	2	1	3	2	2	2	2	2	2	0
2	0	2	1	2	1	2	2	2	2	3	2	0
3	0	2	1	1	1	2	2	2	2	2	2	0
3	1	2	1	1	1	2	2	2	1	1	2	0
3	1	2	2	1	1	2	2	2	1	1	2	0
3	1	1	1	1	3	2	2	2	1	1	2	0
3	1	3	1	1	1	2	2	2	2	3	2	0
3	1	2	2	2	1	2	2	2	2	2	2	0
3	1	2	1	2	3	2	2	2	1	1	2	1
3	1	2	1	1	3	2	2	2	1	1	2	1
1	0	2	1	2	1	2	2	2	2	2	1	0
2	0	2	2	2	1	2	2	2	1	1	2	0
1	0	2	1	2	1	2	2	2	1	1	2	0
3	1	2	1	1	1	2	2	2	1	1	2	0
3	0	3	2	1	1	2	2	2	1	1	2	0
3	1	2	2	1	1	2	2	2	2	2	2	0
2	0	2	1	2	1	2	2	2	2	3	1	0
3	1	3	2	2	1	2	2	2	1	1	2	0
1	0	1	2	1	1	2	2	2	1	1	1	0
1	0	2	2	1	1	2	2	2	2	3	2	0
3	1	2	2	1	1	2	2	2	1	1	2	0
3	1	2	2	1	1	2	2	2	2	2	1	0
3	1	2	2	1	1	2	2	2	2	2	2	0
1	0	3	1	1	1	2	2	2	2	2	2	1
3	1	2	2	2	1	2	2	2	1	1	2	0
3	0	3	2	2	1	2	2	2	2	2	2	0
3	1	2	1	1	1	2	2	2	2	2	2	1
2	0	2	2	1	1	2	2	2	2	2	1	0
3	1	2	2	2	1	2	2	2	2	2	2	0
3	1	3	1	1	1	2	2	2	1	1	2	0
2	1	3	2	1	1	2	2	2	1	1	2	0
2	0	2	1	1	3	2	2	2	1	1	1	0
3	1	1	3	1	1	2	2	2	2	3	1	0
3	1	2	2	1	1	2	2	2	2	2	1	0
3	1	2	2	1	1	2	2	2	2	2	2	0
1	1	2	2	1	1	2	2	2	2	2	2	0
3	1	3	2	1	3	2	2	2	2	2	2	0
1	1	3	2	1	1	2	2	2	2	2	2	0
3	1	2	2	1	3	2	2	2	1	1	2	0
3	1	3	2	1	1	2	2	1	1	1	2	0
2	1	2	2	1	1	2	2	2	2	3	2	0
1	1	3	2	1	1	2	2	1	2	2	2	0
3	1	4	2	1	1	2	2	2	2	2	2	0
3	1	3	2	1	1	2	2	2	2	2	2	0
2	1	1	3	1	1	2	2	2	1	1	2	0
2	1	2	1	1	1	2	2	2	2	3	1	0
3	1	3	1	1	1	2	2	2	2	2	2	1
2	0	4	2	1	3	2	2	2	1	1	2	0
2	1	3	1	1	1	2	2	2	1	1	2	0
3	1	3	2	1	1	2	2	2	2	2	2	0
3	1	3	2	1	1	2	2	2	2	2	2	0
3	1	3	2	1	3	2	2	1	1	1	2	0
3	1	1	2	1	1	2	2	2	2	3	2	0
3	1	3	2	1	1	2	2	2	2	2	1	0
1	1	2	2	1	1	2	2	2	1	1	2	0
2	1	4	1	1	1	2	2	2	2	2	2	0
3	1	2	2	1	1	2	2	1	2	3	2	0
3	1	3	1	1	1	2	2	1	2	2	2	0
2	1	2	1	1	1	2	2	2	2	2	1	0
3	1	4	2	1	1	2	2	2	2	2	2	0
2	1	2	1	1	3	2	2	2	1	1	2	0
2	1	3	2	1	1	2	2	2	2	2	2	0
1	1	3	2	1	3	2	2	2	1	1	2	0
3	1	3	2	1	3	2	2	2	1	1	2	0
3	1	2	2	1	1	2	2	2	2	2	2	0
3	1	3	2	1	1	2	2	2	2	2	2	0
1	1	3	2	1	1	2	2	2	1	1	1	0
3	1	2	2	1	3	2	2	2	1	1	2	0
3	1	2	2	1	3	2	2	1	1	1	2	0
2	1	2	2	1	1	2	2	2	2	2	2	0
1	1	2	1	1	3	2	2	2	1	1	2	0
2	1	2	2	1	3	2	2	2	1	1	2	0
3	1	1	1	1	1	2	2	1	2	2	2	0
2	1	2	2	3	1	2	2	2	2	2	2	0
3	1	2	2	1	1	2	2	1	2	2	2	0
2	1	2	2	1	3	2	2	2	1	1	2	0
1	1	3	2	1	3	2	2	1	1	1	2	0
1	1	3	2	1	3	2	2	2	1	1	2	0
3	1	3	1	1	1	2	2	2	2	2	2	0
3	1	2	2	1	3	2	2	2	1	1	2	0
3	1	2	1	1	1	2	2	2	2	3	2	0
1	1	3	2	1	3	2	2	2	1	1	2	0
3	1	4	2	1	1	2	2	2	2	2	2	0
3	1	4	2	1	1	2	2	2	2	2	2	0
2	1	2	2	1	3	2	2	2	1	1	2	0
3	1	3	1	1	1	2	2	1	2	3	2	0
3	1	3	1	1	3	2	2	1	1	1	2	1
3	1	3	2	1	1	2	2	2	2	2	2	0
2	1	2	2	1	3	2	2	1	1	1	2	0
3	1	3	2	2	1	2	2	2	1	1	2	0
2	1	2	2	1	3	2	2	2	1	1	2	0
2	1	2	1	1	3	2	2	2	1	1	2	0
1	1	2	1	1	3	2	2	2	1	1	2	0
1	1	3	1	1	1	2	2	2	2	2	1	0
2	0	2	2	1	1	2	2	2	2	2	2	0
2	1	3	2	1	1	2	2	2	2	2	2	0
2	1	3	2	1	3	2	2	2	1	1	2	0
2	1	2	1	1	1	2	2	2	2	3	2	0
3	1	4	1	3	1	2	2	2	2	2	1	0
3	1	2	2	1	1	2	2	2	2	2	2	0
3	1	2	2	1	1	2	2	2	2	2	2	0
2	1	3	1	1	1	2	2	2	1	1	2	0
3	1	3	2	1	1	2	2	2	2	2	2	0
2	1	3	2	1	1	2	2	2	2	3	1	0
2	1	2	1	1	1	2	2	2	2	2	1	0
1	1	3	2	1	3	2	2	2	1	1	2	0
2	1	1	2	1	1	2	2	2	2	2	2	0
2	1	3	1	1	1	2	2	2	1	1	2	0
3	1	2	2	1	1	2	2	1	2	3	2	0
2	1	2	2	1	3	2	2	1	2	2	2	0
1	1	3	1	1	3	2	2	2	1	1	2	0
3	1	2	1	1	1	2	2	2	2	2	2	1
3	1	2	2	1	3	2	2	2	2	2	2	0
3	1	2	1	1	3	2	2	1	1	1	2	1
2	1	3	1	1	1	2	2	2	2	2	1	0
3	1	3	2	1	1	2	2	2	2	2	2	0
2	1	2	2	1	1	2	2	2	2	2	2	0
1	1	2	2	1	1	2	2	2	2	2	2	0
3	1	2	2	1	3	2	2	2	1	1	2	0
1	1	4	2	1	1	2	2	2	2	2	2	0
2	1	3	2	1	1	2	2	2	2	2	2	0
1	1	4	2	1	1	2	2	2	2	2	2	0
3	1	3	1	1	1	2	2	2	2	2	2	0
2	1	2	1	1	1	2	2	2	2	2	2	0
3	1	3	2	1	1	2	2	2	2	2	2	0
3	1	2	2	1	1	2	2	2	2	2	1	0
3	1	3	2	1	1	2	2	2	2	2	2	0
2	1	2	2	1	1	2	2	2	2	3	2	0
3	1	3	2	1	1	2	2	2	2	2	2	0
3	1	2	1	1	1	2	2	2	2	2	2	0
3	1	1	2	1	1	2	2	2	2	2	2	0
1	1	2	1	1	1	2	2	2	2	2	2	1
3	1	4	2	3	1	2	2	1	2	2	2	0
3	1	2	2	1	3	2	2	2	1	1	2	0
1	1	3	2	1	1	2	2	2	2	3	2	0
2	1	3	2	1	3	2	2	2	1	1	2	0
3	1	2	1	1	1	2	2	1	2	2	2	0
3	1	2	2	1	1	2	2	2	2	2	2	0
2	1	2	1	3	1	2	2	2	2	2	2	1
3	1	1	1	1	1	2	2	2	2	2	1	1
1	1	2	1	1	3	2	2	2	1	1	1	0
3	1	2	2	1	1	2	2	2	2	2	2	0
3	1	2	2	1	3	2	2	1	2	2	2	0
1	1	2	1	1	1	2	2	2	2	2	2	0
2	1	2	2	1	1	2	2	2	2	3	2	0
3	1	2	2	1	1	2	2	2	2	2	1	0
2	1	2	2	1	3	2	2	2	1	1	1	0
3	1	2	1	1	3	2	2	2	1	1	2	0
3	1	2	2	1	1	2	2	2	2	2	2	0
3	1	2	2	1	3	2	2	1	1	1	2	0
3	1	3	2	1	1	2	2	2	2	2	2	0
1	1	3	2	1	3	2	2	2	1	1	2	0
2	1	1	1	1	3	2	2	2	1	1	2	1
2	1	3	2	1	1	2	2	2	2	2	2	0
2	1	4	1	1	1	2	2	2	2	3	2	0
1	1	2	2	1	1	2	2	2	2	2	2	0
3	1	2	1	1	1	2	2	2	2	2	2	0
3	1	3	2	1	1	2	2	2	1	1	2	0
3	1	2	1	1	1	2	2	2	2	2	2	0
2	1	2	1	1	3	2	2	2	1	1	2	0
3	1	3	2	1	1	2	2	2	2	3	2	0
3	1	4	2	1	1	2	2	1	2	2	2	0
2	1	2	2	1	1	2	2	2	2	2	2	0
3	1	4	2	1	1	2	2	2	2	2	2	0
3	1	3	2	1	3	2	2	2	1	1	2	0
3	1	2	2	1	1	2	2	2	2	2	2	0
3	1	2	2	1	1	2	2	2	2	3	2	0
1	1	2	1	3	3	2	2	2	1	1	2	0
1	1	3	2	1	1	2	2	2	2	2	2	0
2	1	2	1	1	1	2	2	2	2	2	2	0
3	1	3	2	3	1	2	2	2	1	1	1	0
3	1	3	2	1	1	2	2	2	2	2	2	0
2	1	3	2	1	1	2	2	2	2	2	1	0
1	1	2	2	1	1	2	2	2	2	2	2	0
3	1	1	1	1	3	2	2	2	1	1	2	0
2	1	2	1	1	1	2	2	2	2	3	1	0
3	1	2	2	1	1	2	2	2	2	2	2	0
2	1	2	1	1	1	2	2	2	2	2	2	0
2	1	2	2	1	1	2	2	2	2	2	2	0
1	1	3	1	1	1	2	2	2	2	3	2	0
1	1	3	2	3	1	2	2	2	2	2	2	0
3	1	2	2	1	1	2	2	2	2	3	2	0
2	1	2	1	1	1	2	2	2	2	2	2	0
1	1	2	2	1	3	2	2	1	1	1	2	0
3	1	2	2	2	1	2	2	2	2	2	2	0
3	1	4	2	2	3	2	2	2	1	1	2	0
3	1	2	2	1	1	2	2	2	2	2	2	0
1	1	3	2	1	1	2	2	2	1	1	2	0
3	1	2	2	1	1	2	2	2	2	2	2	0
3	1	2	1	1	3	2	2	2	1	1	2	1
3	1	2	1	1	1	2	2	2	2	2	1	1
3	1	4	1	1	1	2	2	2	2	2	2	1
2	1	3	2	1	1	2	2	2	2	3	2	0
3	1	3	1	1	1	2	2	2	2	2	2	0
3	1	2	1	1	3	2	2	2	1	1	2	1
2	1	2	2	1	3	2	2	2	1	1	2	0
3	1	2	2	1	1	2	2	2	2	3	2	0
1	1	2	1	1	1	2	2	2	2	2	2	1
1	1	2	1	1	3	2	2	2	1	1	2	1
3	1	2	2	1	1	2	2	2	2	3	1	0
1	1	1	1	1	1	2	2	2	2	2	2	0
2	1	4	1	1	1	2	2	2	2	2	1	0
1	1	2	2	1	1	2	2	2	1	1	2	0
3	1	3	2	1	1	2	2	2	1	1	1	0
2	1	3	2	1	1	2	2	2	2	2	2	0
2	1	1	3	1	1	2	2	2	2	2	2	0
3	1	2	2	1	3	2	2	2	2	2	2	0
3	1	4	2	1	1	2	2	2	2	2	2	0
3	1	3	2	1	1	2	2	1	2	2	2	0
2	1	4	2	1	3	2	2	2	1	1	2	0
3	1	3	2	1	3	2	2	2	2	2	2	0
1	1	3	1	1	3	2	2	2	1	1	2	0
3	1	2	2	1	3	2	2	2	1	1	2	0
3	1	2	1	1	1	2	2	2	2	3	2	0
2	1	2	2	2	3	2	2	2	1	1	2	0
1	1	3	1	1	1	2	2	2	2	3	2	0
3	1	3	2	1	3	2	2	2	1	1	1	0
3	1	1	3	1	1	2	2	2	2	2	2	0
1	1	2	2	1	1	2	2	2	2	2	2	0
2	1	2	1	2	1	2	2	2	2	2	2	0
1	1	2	1	2	1	2	2	2	2	2	2	1
3	1	1	3	1	3	2	2	2	1	1	1	0
2	1	2	2	1	1	2	2	2	2	3	2	0
1	1	2	2	1	1	2	2	2	2	2	2	0
2	1	3	2	1	3	2	2	1	1	1	2	0
2	1	3	2	1	3	2	2	2	1	1	2	0
3	1	1	2	1	1	2	2	2	2	3	2	0
2	1	3	2	1	1	2	2	2	2	2	2	0
3	1	4	1	1	3	2	2	2	1	1	2	0
2	1	2	1	1	3	2	2	2	1	1	2	1
2	1	3	1	1	1	2	2	2	2	2	1	0
1	1	2	2	1	3	2	2	2	2	2	2	0
3	1	2	2	1	3	2	2	1	1	1	2	0
2	1	2	1	1	3	2	2	2	1	1	2	1
3	1	2	2	1	3	2	2	2	1	1	2	0
3	1	2	1	1	1	2	2	2	2	2	1	0
2	1	4	1	1	1	2	2	2	2	2	2	1
3	1	4	2	1	3	2	2	2	1	1	2	0
3	1	1	3	1	3	2	2	2	1	1	1	0
1	1	3	2	1	1	2	2	2	2	2	2	0
3	1	2	2	1	1	2	2	2	2	2	2	0
1	1	3	1	1	3	2	2	2	1	1	2	1
3	1	1	3	1	1	2	2	2	2	2	2	0
3	1	1	3	1	1	2	2	2	2	2	2	0
3	1	1	3	1	1	2	2	2	1	1	2	0
1	0	1	3	1	1	2	2	2	2	2	2	0
1	0	1	3	1	3	2	2	2	1	1	2	0
2	0	1	3	1	1	2	2	2	2	3	2	0
2	0	1	3	2	1	2	2	2	2	2	2	0
1	1	3	2	1	1	2	2	1	2	2	2	0
1	1	4	1	1	1	2	2	2	2	2	2	0
2	1	4	2	1	1	2	2	2	2	2	2	0
2	0	2	2	1	1	2	2	2	2	2	1	0
2	1	3	2	1	3	2	2	2	1	1	2	0
3	1	2	1	1	1	2	2	1	2	2	2	1
3	0	3	1	1	1	2	2	2	2	2	2	0
3	0	3	2	1	3	2	2	2	1	1	1	0
1	0	2	1	1	3	2	2	2	2	2	2	0
3	1	1	1	1	3	2	2	2	1	1	1	0
3	1	2	2	1	1	2	2	2	2	2	2	0
3	0	2	1	1	1	2	2	2	2	2	1	0
3	1	4	1	2	1	2	2	2	2	2	2	0
3	1	4	2	1	1	2	2	2	2	3	2	0
3	1	4	2	1	1	2	2	2	2	2	2	0
2	0	3	1	1	1	2	2	2	2	3	2	0
2	0	2	2	1	3	2	2	2	1	1	1	0
2	0	1	1	1	1	2	2	2	2	2	2	0
3	0	4	1	3	3	2	2	2	1	1	2	0
1	0	4	2	1	3	2	2	2	1	1	2	0
3	0	2	2	1	1	2	2	2	2	2	2	0
2	0	2	2	1	3	2	2	2	1	1	2	0
2	0	1	1	1	1	2	2	2	2	2	2	0
2	0	3	2	1	1	2	2	2	2	2	2	0
3	1	3	2	1	1	2	2	2	2	3	2	0
2	0	4	2	1	1	2	2	2	2	3	2	0
3	1	2	2	1	3	2	2	2	2	2	2	0
3	1	1	2	1	3	2	2	2	2	2	2	0
1	0	2	2	1	3	2	2	2	2	2	2	0
3	1	2	1	1	3	2	2	2	2	2	2	0
3	1	3	1	1	3	2	2	2	2	3	2	0
2	0	4	2	1	3	2	2	2	2	3	2	0
1	0	2	2	3	3	2	2	2	2	3	2	0
3	1	3	2	1	3	2	2	2	1	1	2	0
3	1	2	2	1	3	2	2	2	2	3	2	0
3	0	2	1	1	3	2	2	2	2	2	2	1
1	0	3	2	1	3	2	2	2	1	1	2	0
2	0	2	2	1	1	2	2	2	1	1	2	0
2	0	3	2	1	1	2	2	2	1	1	2	0
3	1	3	1	3	1	2	2	2	1	1	2	0
1	0	2	2	2	3	2	2	2	1	1	2	0
3	1	3	2	2	1	2	2	2	2	2	2	0
3	1	2	2	1	3	2	2	2	2	2	2	0
2	1	3	2	1	1	2	2	2	1	1	1	0
3	1	2	1	3	1	2	2	2	2	3	2	0
3	1	3	1	1	3	2	2	2	2	3	2	0
3	1	1	2	1	3	2	2	2	1	1	2	0
3	1	2	1	1	1	2	2	2	2	2	2	1
2	0	3	1	1	3	2	2	2	2	3	2	0
3	1	2	1	1	3	2	2	2	2	3	2	0
3	1	4	2	2	3	2	2	2	2	3	2	0
1	0	2	2	3	3	2	2	2	2	3	2	0
1	0	1	1	1	1	2	2	2	2	2	1	1
1	0	2	1	1	3	2	2	2	2	2	2	1
3	1	4	2	1	1	2	2	2	2	2	2	0
1	0	2	2	1	3	2	2	2	1	1	2	0
2	0	3	1	1	1	2	2	2	1	1	2	0
3	1	2	2	1	1	2	2	2	2	2	2	0
3	0	3	2	1	1	2	2	2	2	3	2	0
2	0	2	2	1	3	2	2	2	1	1	2	0
2	0	2	1	1	1	2	2	2	2	3	1	0
3	1	4	2	1	1	2	2	2	2	3	2	0
3	1	2	1	1	1	2	2	2	2	2	1	1
2	0	2	2	1	1	2	2	2	2	3	2	0
3	1	2	1	1	3	2	2	2	2	3	1	0
3	1	2	1	1	1	2	2	2	2	2	1	0
2	0	1	1	1	1	2	2	2	2	2	2	0
3	0	2	1	1	1	2	2	2	2	2	2	0
3	1	2	1	1	1	2	2	2	2	3	2	0
3	1	2	2	1	1	2	2	2	2	3	2	0
2	0	2	1	1	3	2	2	2	1	1	2	1
3	1	1	1	3	1	2	2	2	2	2	2	1
1	0	3	2	1	3	2	2	2	1	1	1	0
2	0	2	1	1	1	2	2	2	2	3	2	1
3	1	3	2	1	1	2	2	2	2	2	2	0
3	1	2	1	1	1	2	2	2	2	3	2	0
2	0	2	2	1	1	2	2	2	2	3	2	0
2	1	1	1	1	1	2	2	2	2	2	2	0
3	1	2	1	1	1	2	2	2	2	3	2	0
4	1	2	2	1	1	2	2	2	1	1	2	0
3	1	2	2	1	1	2	2	2	2	3	2	0
3	1	2	1	3	1	2	2	2	2	3	2	0
3	1	2	2	1	1	2	2	2	1	1	2	0
1	0	2	2	1	1	2	2	2	2	2	2	0
2	0	2	1	1	1	2	2	2	2	3	1	1
3	0	3	2	1	1	2	2	2	1	1	1	0
2	1	2	1	1	3	2	2	2	2	2	2	0
3	1	2	1	1	1	2	2	2	2	3	2	1
2	0	4	2	1	1	2	2	2	2	2	2	0
3	1	2	1	1	1	2	2	2	1	1	2	0
1	0	4	1	1	1	2	2	2	2	2	2	0
3	1	3	2	1	1	2	2	2	2	2	2	0
3	1	2	2	1	1	2	2	2	1	1	2	0
1	0	2	2	1	1	2	2	2	2	3	2	0
3	0	2	2	1	1	2	2	2	2	2	2	0
3	1	1	1	1	1	2	2	2	2	2	2	0
3	1	2	2	1	1	2	2	2	1	1	1	0
3	1	2	1	1	1	2	2	2	2	3	2	0
1	0	3	2	1	1	2	2	2	2	3	2	0
2	0	3	2	1	3	2	2	2	2	3	2	0
3	1	2	2	3	1	2	2	1	1	1	2	0
2	0	2	1	1	3	2	2	2	1	1	2	1
2	0	1	2	1	1	2	1	2	2	2	2	0
2	0	1	1	1	1	2	2	2	2	2	2	0
3	1	1	1	1	1	2	2	1	2	3	2	1
2	0	1	1	1	1	2	2	2	2	3	2	1
3	1	1	2	1	1	2	2	1	2	2	2	0
3	1	1	1	1	3	2	1	2	1	1	2	1
1	0	1	1	1	3	2	1	2	1	1	2	1
2	0	1	1	3	1	1	1	1	1	1	2	0
3	1	3	2	1	1	1	1	1	2	2	2	1
2	0	2	2	1	3	1	1	1	2	3	2	0
2	1	2	2	1	1	1	1	1	2	2	2	0
2	1	2	2	3	1	1	1	1	2	3	2	0
3	1	3	2	1	3	1	1	1	1	1	2	0
3	1	2	2	1	1	1	1	1	2	3	2	0
3	1	2	2	1	1	1	1	1	2	2	2	1
3	1	2	1	1	1	1	1	1	2	2	2	1
3	1	2	2	1	3	1	1	1	1	1	2	1
3	1	2	2	1	3	1	1	1	2	3	2	0
2	1	1	2	1	1	1	1	1	2	2	2	1
3	1	2	1	1	1	1	1	1	2	2	2	1
1	0	3	2	1	1	1	1	1	1	1	2	0
3	1	2	2	1	1	1	1	1	1	1	2	0
1	0	2	1	1	1	1	1	1	2	2	2	0
3	1	1	2	1	1	1	1	1	2	2	2	0
3	1	2	2	1	1	1	1	1	2	3	2	1
1	0	2	1	1	3	1	1	1	2	2	2	0
3	1	1	2	1	1	1	1	1	2	2	2	0
3	1	1	2	1	3	1	1	1	2	3	2	0
1	0	2	2	1	3	1	1	1	1	1	2	1
3	1	1	2	1	1	1	1	1	2	3	2	1
1	0	4	1	1	3	1	1	1	2	2	2	0
2	0	1	1	1	1	1	1	1	1	1	2	0
1	0	1	1	2	1	1	1	1	2	2	2	0
2	0	2	2	1	1	1	1	1	2	2	1	0
3	1	2	2	1	1	1	1	1	2	2	1	0
1	0	2	1	1	3	1	1	1	1	1	2	1
3	1	4	2	1	1	1	1	1	2	2	1	0
3	1	4	2	1	3	1	1	1	1	1	2	1
3	1	2	2	1	3	1	1	1	1	1	2	1
2	0	3	2	1	3	1	1	1	2	2	2	0
2	0	1	2	1	1	1	1	1	1	1	2	0
2	1	2	2	1	3	1	1	1	1	1	2	1
3	1	3	2	1	3	1	1	1	2	2	2	1
2	1	2	1	1	1	1	1	1	1	1	2	0
1	0	4	2	1	1	1	1	1	1	1	2	0
4	1	4	2	1	1	1	1	1	1	1	2	0
3	1	2	2	1	1	1	1	1	1	1	2	0
1	0	2	2	1	3	1	1	1	2	2	2	0
2	0	2	2	1	3	1	1	1	1	1	2	1
2	0	2	2	1	1	1	1	1	1	1	2	0
2	0	2	2	1	3	1	1	1	1	1	2	1
2	0	2	1	1	1	1	1	1	1	1	2	0
2	0	2	2	1	1	1	1	1	1	1	2	0
3	1	2	1	1	1	1	1	1	1	1	2	0
1	0	4	1	1	1	1	1	1	1	1	2	0
1	0	2	1	1	1	1	1	1	1	1	2	0
3	1	2	2	1	1	1	1	1	1	1	2	0
3	0	2	2	1	1	1	1	1	1	1	2	0
1	0	3	2	1	1	1	1	1	1	1	2	0
2	0	2	2	1	3	1	1	1	1	1	2	1
3	1	2	2	1	1	1	1	1	1	1	2	0
3	1	2	1	1	1	1	1	1	1	1	2	0
2	0	2	1	1	1	1	1	1	1	1	2	0
1	0	3	2	1	1	1	1	1	1	1	2	0
2	0	2	2	1	3	1	1	1	1	1	2	1
3	1	4	2	1	3	1	1	1	1	1	2	1
2	0	3	1	1	1	1	1	1	1	1	2	0
3	0	2	2	1	1	1	1	1	1	1	2	0
3	1	1	1	1	3	1	1	1	2	2	2	0
3	0	4	2	1	3	1	1	1	2	3	2	1
1	0	3	1	1	3	1	1	1	1	1	2	0
3	1	2	2	1	3	1	1	1	1	1	2	1
2	0	2	1	1	3	1	1	1	1	1	2	1
3	1	3	1	1	3	1	1	1	1	1	2	1
3	1	2	2	1	1	1	1	1	2	3	2	1
3	1	2	2	3	3	1	1	1	2	2	1	0
2	0	2	2	1	3	2	2	1	1	1	2	1
2	0	2	2	1	3	1	1	1	2	2	2	1
3	1	2	2	1	3	2	2	1	1	1	2	1
2	0	3	1	1	1	1	1	1	1	1	2	0
3	0	2	2	1	3	1	1	1	1	1	2	0
3	1	3	2	1	1	1	1	1	2	2	2	0
2	1	2	1	1	3	1	1	1	1	1	2	0
2	0	2	2	1	3	1	1	1	2	2	2	1
3	1	2	1	1	3	1	1	1	2	2	2	0
1	0	2	2	1	3	1	1	1	2	2	2	0
2	1	2	2	1	1	1	1	1	1	1	2	0
2	0	4	1	1	1	1	1	1	1	1	2	0
3	1	2	2	1	3	1	1	1	2	3	2	1
3	1	2	2	1	1	1	1	1	1	1	2	0
3	1	2	2	1	3	1	1	1	2	2	2	0
3	1	2	2	1	1	1	1	1	2	3	2	1
3	1	3	2	1	3	1	1	1	2	2	2	1
2	0	2	1	1	1	1	1	1	1	1	2	0
1	0	2	1	3	1	1	1	1	1	1	2	0
3	1	2	2	1	3	2	2	1	1	1	2	1
3	0	3	2	1	1	1	1	1	2	3	2	0
3	1	1	1	1	1	1	1	1	1	1	2	0
2	0	1	2	1	1	1	1	1	2	2	2	1
2	0	2	1	1	1	1	1	1	2	2	2	1
3	1	2	2	1	3	1	1	1	1	1	2	0
3	1	2	2	1	1	1	1	1	2	3	2	1
2	0	2	2	1	3	2	2	1	1	1	2	1
3	1	2	2	3	1	1	1	1	2	3	2	1
1	0	2	1	1	1	1	1	1	1	1	2	0
3	1	3	2	1	1	1	1	1	1	1	2	0
3	1	2	1	3	1	1	1	1	2	2	2	0
3	1	2	2	1	1	1	1	1	1	1	2	0
2	0	2	2	3	3	2	2	1	1	1	2	1
2	1	2	2	1	1	1	1	1	2	2	2	0
3	1	2	2	3	1	1	1	1	2	3	2	1
1	0	2	1	1	1	1	1	1	2	3	2	1
1	0	1	1	1	3	2	2	1	1	1	2	1
3	1	1	2	1	3	2	2	1	1	1	2	1
3	1	2	2	1	3	2	2	1	1	1	2	1
3	0	2	1	1	1	1	1	1	1	1	2	0
3	0	2	1	1	1	1	1	1	1	1	2	0
3	0	1	2	2	1	1	1	1	1	1	2	0
3	0	3	2	1	1	1	1	1	2	2	2	1
3	1	2	2	3	1	1	1	1	2	2	2	1
2	0	2	1	1	1	1	1	1	2	2	2	0
3	1	2	2	1	3	2	2	1	1	1	2	1
3	1	3	2	1	1	1	1	1	2	3	2	0
3	1	2	2	1	1	1	1	1	1	1	2	0
3	0	3	2	1	1	1	1	1	2	3	2	1
3	1	1	1	1	3	2	2	1	1	1	2	1
3	1	1	2	1	3	2	2	1	1	1	2	1
1	0	3	2	1	1	1	1	1	2	3	2	0
2	0	2	2	1	3	1	1	1	2	2	2	1
3	1	2	2	1	3	1	1	1	2	2	2	1
3	1	2	2	3	3	2	2	1	1	1	2	1
3	1	3	2	1	1	1	1	1	1	1	2	0
3	1	3	1	1	3	1	1	1	1	1	2	0
1	0	1	1	1	3	1	1	1	2	2	2	0
1	0	3	1	1	3	1	1	1	1	1	2	0
2	0	3	2	1	3	2	2	1	1	1	2	1
2	0	2	2	1	1	1	1	1	1	1	2	0
3	1	2	1	1	3	1	1	1	1	1	2	1
1	0	2	2	1	1	1	1	1	1	1	2	0
3	1	2	2	1	3	1	1	1	1	1	2	1
2	0	2	2	1	3	1	1	1	1	1	2	1
3	1	2	2	1	1	1	1	1	1	1	2	0
1	0	3	2	1	1	1	1	1	2	3	2	1
3	1	3	1	1	1	1	1	1	1	1	1	0
2	0	3	2	1	3	1	1	1	1	1	2	0
2	0	2	2	1	1	1	1	1	2	3	2	1
3	1	2	2	3	1	1	1	1	2	2	2	0
3	1	2	2	1	1	1	1	1	2	3	2	0
1	0	2	2	1	1	1	1	1	1	1	2	0
3	1	2	2	1	3	1	1	1	1	1	2	1
3	1	2	2	1	1	1	1	1	2	2	2	1
1	0	2	1	1	1	1	1	1	1	1	2	0
1	0	1	2	1	1	1	1	1	2	2	2	1
2	0	2	2	1	3	1	1	1	1	1	2	1
1	0	3	2	1	3	1	1	1	1	1	2	0
3	1	2	2	1	3	1	1	1	1	1	2	1
3	1	2	2	3	1	1	1	1	2	3	2	0
3	1	4	2	1	1	1	1	1	1	1	2	0
3	1	2	2	1	1	1	1	1	1	1	2	0
2	0	3	2	1	1	1	1	1	1	1	2	0
3	1	1	2	1	3	1	1	1	1	1	2	1
3	1	3	1	3	1	1	1	1	1	1	2	0
1	0	2	1	1	3	1	1	1	1	1	2	0
2	0	2	1	1	3	1	1	1	1	1	2	1
3	1	3	2	3	1	1	1	1	1	1	2	0
3	0	2	1	1	1	1	1	1	1	1	2	0
3	1	3	2	1	1	1	1	1	2	3	2	1
3	1	2	2	1	3	1	1	1	2	2	2	0
3	1	2	2	3	3	1	1	1	1	1	2	1
3	1	1	2	1	3	1	1	1	1	1	2	1
1	0	2	1	1	3	1	1	1	2	2	2	1
3	1	1	2	1	3	1	1	1	2	2	1	1
2	0	3	2	1	3	1	1	1	2	2	2	0
1	0	3	2	1	3	1	1	1	2	2	2	1
1	0	2	1	1	3	1	1	1	2	2	2	1
2	0	2	2	1	3	1	1	1	2	2	2	0
2	0	2	2	1	3	1	1	1	2	2	2	0
1	0	2	2	3	3	1	1	1	1	1	2	1
1	0	2	2	1	3	1	1	1	2	2	2	0
3	1	2	1	1	3	1	1	1	2	2	2	0
2	0	3	2	1	3	1	1	1	2	2	2	0
3	0	2	2	1	3	1	1	1	1	1	2	1
2	1	3	2	1	1	1	1	1	1	1	2	0
3	1	2	2	1	1	1	1	1	1	1	2	0
1	0	2	1	1	3	1	1	1	2	2	2	0
1	0	1	1	1	3	1	1	1	2	2	2	1
3	1	2	2	1	3	1	1	1	1	1	2	1
3	1	2	2	1	3	1	1	1	2	2	2	0
1	0	1	2	1	3	1	1	1	1	1	2	1
2	0	4	2	1	1	1	1	1	1	1	2	0
3	1	2	2	1	1	1	1	1	1	1	2	0
2	0	3	2	1	1	1	1	1	1	1	2	0
3	1	2	2	1	3	1	1	1	2	2	2	1
3	1	2	1	1	3	1	1	1	1	1	2	1
3	1	2	2	1	1	1	1	1	1	1	2	0
3	1	2	2	1	3	1	1	1	2	2	2	1
2	0	3	2	1	3	1	1	1	2	2	2	0
2	0	2	2	1	3	1	1	1	1	1	2	1
1	0	4	1	3	1	1	1	1	1	1	2	0
3	0	1	2	1	3	1	1	1	2	2	2	1
2	0	3	1	1	3	1	1	1	1	1	2	1
3	1	2	2	1	3	1	1	1	1	1	2	1
1	0	3	2	1	3	1	1	1	2	2	2	0
1	0	1	2	1	1	1	1	1	1	1	2	0
1	0	2	1	1	1	1	1	1	1	1	2	0
3	1	2	1	1	3	1	1	1	1	1	2	1
3	1	3	2	1	1	1	1	1	1	1	2	0
3	1	2	1	1	3	1	1	1	2	2	2	0
2	0	3	2	1	1	1	1	1	1	1	2	0
3	1	2	2	1	3	1	1	1	2	2	2	0
3	1	3	2	1	3	1	1	1	2	2	2	1
3	1	2	1	1	3	1	1	1	1	1	2	1
2	0	2	2	1	3	1	1	1	2	2	2	0
2	1	2	1	1	3	1	1	1	2	2	2	0
3	1	2	2	1	3	1	1	1	2	2	2	0
2	0	2	1	3	3	1	1	1	1	1	2	1
2	0	2	1	1	1	1	1	1	1	1	2	0
2	0	2	2	3	3	1	1	1	2	2	2	0
2	0	1	1	1	3	1	1	1	2	2	2	1
3	1	3	2	1	1	1	1	1	1	1	2	0
1	0	3	2	1	1	1	1	1	1	1	2	0
3	1	3	2	1	1	1	1	1	1	1	2	0
1	0	4	2	1	1	1	1	1	1	1	2	0
1	0	3	2	1	1	1	1	1	1	1	2	0
1	0	4	1	1	3	1	1	1	2	2	2	1
2	0	3	1	1	1	1	1	1	1	1	2	0
1	0	1	1	1	3	1	1	1	1	1	2	1
1	0	2	2	1	3	1	1	1	2	2	2	0
3	0	2	1	1	3	1	1	1	2	2	2	0
3	1	4	2	1	3	1	1	1	2	2	2	0
3	1	2	2	3	3	1	1	1	2	2	2	0
2	0	2	1	1	3	1	1	1	1	1	2	1
3	1	3	1	1	3	1	1	1	1	1	2	1
1	0	2	2	1	1	1	1	1	1	1	2	0
2	0	1	2	1	1	1	1	1	1	1	2	0
2	0	2	2	1	3	1	1	1	2	2	2	0
3	1	2	2	1	3	1	1	1	2	2	2	0
1	0	2	1	1	3	1	1	1	2	2	1	0
3	1	3	2	1	3	1	1	1	2	2	1	0
1	0	4	2	1	1	1	1	1	1	1	1	0
2	1	2	2	1	1	1	1	1	2	3	2	0
2	0	4	2	1	3	1	1	1	2	2	2	0
3	1	2	2	1	3	1	1	1	2	2	2	0
2	0	1	2	1	3	1	1	1	2	2	2	0
2	0	2	2	1	1	1	1	1	1	1	2	0
2	0	1	2	1	4	1	1	1	1	1	2	0
1	0	2	2	1	1	1	1	1	2	2	2	0
1	0	1	1	1	4	1	1	1	1	1	2	1
3	1	1	1	1	3	1	1	1	2	2	2	0
1	0	1	1	1	4	1	1	1	2	2	2	0
2	0	1	1	1	1	1	1	1	2	2	2	0
3	1	1	1	1	4	1	1	1	2	2	2	1
3	1	1	1	1	3	1	1	1	1	1	2	1
1	0	1	1	1	1	1	1	1	1	1	2	0
3	1	1	1	1	3	1	1	1	2	2	2	0
3	1	1	1	1	3	1	1	1	1	1	2	1
3	1	2	1	1	1	1	1	1	1	1	2	0
2	0	1	1	1	3	1	1	1	1	1	2	1
2	0	2	1	1	1	1	1	1	2	3	2	0
2	0	2	1	3	1	1	1	1	1	1	2	0
3	1	1	1	1	3	1	1	1	1	1	2	0
2	0	1	1	1	3	1	1	1	1	1	2	1
1	0	3	1	1	1	1	1	1	2	2	2	0
2	1	3	2	1	3	1	1	1	2	2	2	0
3	0	1	1	1	1	1	1	1	1	1	1	0
3	0	1	1	1	1	1	1	1	2	2	2	1
3	1	2	2	1	1	1	1	1	2	2	2	0
1	0	1	1	1	3	1	1	1	1	1	2	1
1	0	1	1	1	3	1	1	1	2	2	2	1
3	1	1	1	1	3	1	1	1	1	1	2	1
3	1	1	1	1	3	1	1	1	1	1	2	1
3	0	1	1	1	3	1	1	1	1	1	1	1
2	0	1	3	1	1	1	1	1	2	2	2	1
1	0	1	2	1	3	1	1	1	2	2	2	0
2	0	4	2	3	3	1	1	1	2	2	1	0
2	0	1	1	1	3	1	1	1	1	1	2	1
3	1	2	1	1	3	1	1	1	1	1	2	0
3	1	1	1	1	3	1	1	1	1	1	2	1
3	1	1	1	1	4	1	1	1	2	2	2	1
1	0	1	1	1	3	1	1	1	2	2	2	0
2	0	1	1	1	3	1	1	1	2	2	2	1
2	0	1	2	1	4	1	1	1	2	2	2	0
3	1	3	2	1	3	1	1	1	1	1	1	0
3	1	1	1	1	3	1	1	1	1	1	2	1
1	0	2	2	1	3	1	1	1	2	2	2	0
1	0	2	2	1	4	1	1	1	2	2	2	0
2	0	1	2	3	4	1	1	1	2	2	1	0
2	0	1	2	1	3	1	1	1	2	2	2	0
2	0	2	2	1	4	1	1	1	2	2	2	0
2	0	2	1	1	1	1	1	1	2	3	1	0
1	0	3	1	1	1	1	1	1	2	2	2	0
3	1	3	2	1	3	1	1	1	2	3	2	0
3	1	2	2	1	4	1	1	1	2	2	2	0
3	1	2	2	3	4	1	1	1	2	2	2	0
3	0	2	1	1	3	1	1	1	2	2	2	1
2	0	1	1	1	4	1	1	1	2	2	2	1
3	1	1	1	1	1	1	1	1	1	1	2	0
1	0	1	1	1	3	1	1	1	1	1	2	1
2	0	1	1	1	4	1	1	1	2	2	2	0
3	1	1	1	1	4	1	1	1	2	2	2	1
3	1	2	1	1	1	1	1	1	2	2	2	1
2	0	1	1	1	4	1	1	1	2	2	1	1
3	1	1	2	1	3	1	1	1	2	2	2	0
2	0	1	1	1	1	1	1	1	2	2	2	1
2	1	1	2	1	1	1	1	1	2	2	2	0
2	0	1	1	1	1	1	1	1	2	2	2	1
4	1	4	2	1	4	1	1	1	1	1	1	0
3	0	1	1	1	4	1	1	1	1	1	1	0
3	1	4	1	1	1	1	1	1	2	2	2	1
3	0	1	1	1	3	1	1	1	1	1	2	1
3	1	1	2	1	3	1	1	1	2	2	2	0
3	0	1	1	1	3	1	1	1	2	3	2	1
3	0	1	3	1	3	1	1	1	1	1	2	1
1	0	2	1	1	4	1	1	1	2	2	2	0
2	0	1	3	1	3	1	1	1	1	1	2	1
2	0	1	1	1	3	1	1	1	1	1	2	0
1	0	1	1	1	3	1	1	1	1	1	2	1
3	1	2	1	1	4	1	1	1	2	2	2	0
3	0	1	1	1	3	1	1	1	1	1	2	1
3	0	2	1	1	1	1	1	1	1	1	2	0
3	0	2	1	1	4	1	1	1	2	2	2	0
3	1	1	1	1	4	1	1	1	2	2	2	1
2	0	2	2	1	1	1	1	1	1	1	2	0
3	1	3	2	1	4	1	1	1	2	2	2	0
1	0	2	1	1	3	1	1	1	1	1	2	0
3	1	1	1	1	1	1	1	1	2	2	2	1
2	0	1	1	1	4	1	1	1	1	1	1	0
1	0	2	2	1	4	1	1	1	2	2	2	0
3	1	2	2	1	3	1	1	1	2	3	2	0
3	1	2	2	1	3	1	1	1	2	2	1	0
3	1	1	1	1	3	1	1	1	2	2	1	1
3	1	1	1	1	1	1	1	1	2	2	2	0
3	1	1	1	1	3	1	1	1	2	2	1	1
3	1	1	1	1	3	1	1	1	1	1	2	1
3	1	1	1	1	3	1	1	1	1	1	2	1
3	1	1	2	1	4	1	1	1	2	2	2	0
